# Supplementary material for: Urban greenspace types and climate factors jointly drive the microbial community structure and co-occurrence network
Source: Sci Rep. 2024 Jul 11;14:16042. doi: 10.1038/s41598-024-66588-8 (PMC11239843; doi:10.1038/s41598-024-66588-8)
Supplement: Supplementary file 1 — Supplementary Table S1. [file 41598_2024_66588_MOESM1_ESM.xlsx]

## Sheet: Table s1
Table S1. The statistics of obtained sequences data of 16S rRNA gene amplicon sequencing in the present study
Saple	Raw_Tags	Raw_Bases	Valid_Tags	Valid_Bases	Good’s coverage (%)	Q20%	Q30%	GC%	ASV_number	Counts
ZYGJ	87089	43.54M	73153	30.01M	84	96.99	92.09	55.94	1308	63299
ZYQY	82408	41.20M	75689	30.82M	91.85	96.26	89.96	55.03	450	64057
ZYQJ	84487	42.24M	71979	29.25M	85.2	97.08	92.2	56.6	1208	62117
ZYGY	85596	42.80M	78793	31.97M	92.05	96.82	91.41	55.34	442	69003
WQQY	80188	40.09M	73521	29.89M	91.69	96.64	91.01	55.38	484	63862
WQQJ	81931	40.97M	69983	28.49M	85.42	96	89.5	55.75	1068	57263
WQGJ	84848	42.42M	68405	28.01M	80.62	91.29	79.92	56.04	395	38366
WQGY	87503	43.75M	79030	32.55M	90.32	96.75	91.39	55.23	743	70261
GSQY	80421	40.21M	71481	29.18M	88.88	96.8	91.55	54.68	600	62733
GSQJ	85690	42.84M	75366	30.70M	87.95	97.01	91.91	54.98	1599	65392
RMQY	84184	42.09M	76969	31.35M	91.43	96.87	91.62	55.41	664	67816
RMGJ	82111	41.06M	73268	30.07M	89.23	97.19	92.4	55.19	1078	65102
RMQJ	82748	41.37M	71283	28.99M	86.14	97.12	92.3	54.71	1130	62004
RMGY	86421	43.21M	78299	31.95M	90.6	95.77	88.99	54.95	545	64833
YZGY	80835	40.42M	71991	29.45M	89.06	93.24	83.42	55.15	277	50669
YZQY	87098	43.55M	80225	32.63M	92.11	96.82	91.52	54.76	396	71316
YZQJ	85126	42.56M	72578	29.61M	85.26	97.11	92.32	55.18	1130	63878
YZGJ	83812	41.91M	71732	29.31M	85.59	96.53	90.62	55.5	1210	61322
CZQY	81542	40.77M	75004	30.55M	91.98	96.84	91.52	55.17	417	66353
CZGY	83933	41.97M	76897	31.50M	91.62	97.17	92.29	54.78	589	69042
CZQJ	81834	40.92M	70270	28.73M	85.87	97.23	92.46	54.71	1367	61415
CZGJ	81621	40.81M	71518	29.17M	87.62	95.61	88.62	55.36	958	58599
LHGY	82850	41.42M	71343	29.50M	86.11	91.38	80.04	55.19	323	44662
LHQY	81747	40.87M	76087	30.86M	93.08	96.6	90.81	55.53	270	67007
LHGJ	82160	41.08M	73810	30.34M	89.84	96.9	91.75	54.74	736	65616
LHQJ	87650	43.83M	74954	30.31M	85.52	96.25	90.31	54.89	957	62780
WLGJ	84053	42.03M	77571	31.96M	92.29	96.99	91.81	54.51	415	69828
WLQJ	83793	41.90M	76763	31.22M	91.61	97.25	92.42	55.42	535	68768
WLQY	87168	43.58M	80816	33.17M	92.71	96.93	91.58	54.88	389	72275
WLGY	80927	40.46M	74542	30.40M	92.11	95.82	89	54.79	442	62786
